# Supplementary material for: Photoinactivation of influenza viruses by modulated indoor daylight spectrum and intensity
Source: Appl Environ Microbiol. 2025 Oct 2;91(10):e00973-25. doi: 10.1128/aem.00973-25 (PMC12542662; doi:10.1128/aem.00973-25)
Supplement: Data S1 — Raw data and analysis of relative abundance of influenza virus RNA detected by RT-qPCR. [file aem.00973-25-s0001.xlsx]

## Sheet: Raw Data
Sample	Target	Dye	Cq	Gene Copy/uL	Standard Curve
IAV_8_ECC_1_1	Matrix M IAV	SYBR	22.1857	218445	Slope	-3.649
IAV_8_ECC_2_1	Matrix M IAV	SYBR	22.0693	235100	y-int	41.669
IAV_8_ECC_2_2	Matrix M IAV	SYBR	22.302	202990
IAV_8_ECC_3_1	Matrix M IAV	SYBR	22.2266	212887
IAV_8_ECC_3_2	Matrix M IAV	SYBR	22.2423	210789
IAV_8_ECCControl_1_1	Matrix M IAV	SYBR	22.1316	226036
IAV_8_ECCControl_2_1	Matrix M IAV	SYBR	21.8772	265397
IAV_8_ECCControl_2_2	Matrix M IAV	SYBR	22.0537	237427
IAV_8_ECCControl_2_3	Matrix M IAV	SYBR	22.0526	237591
IAV_8_ECCControl_3_1	Matrix M IAV	SYBR	22.026	241613
IAV_8_ECT_1_1	Matrix M IAV	SYBR	21.8898	263288
IAV_8_ECT_1_2	Matrix M IAV	SYBR	22.1105	229073
IAV_8_ECT_1_3	Matrix M IAV	SYBR	21.9834	248193
IAV_8_ECT_2_1	Matrix M IAV	SYBR	21.8492	270121
IAV_8_ECT_2_2	Matrix M IAV	SYBR	22.0932	231585
IAV_8_ECT_2_3	Matrix M IAV	SYBR	21.9703	250259
IAV_8_ECT_3_1	Matrix M IAV	SYBR	21.9798	248753
IAV_8_ECTControl_1_1	Matrix M IAV	SYBR	21.8111	276709
IAV_8_ECTControl_2_1	Matrix M IAV	SYBR	21.7264	291889
IAV_8_ECTControl_3_1	Matrix M IAV	SYBR	21.9263	257300
IAV_8_ECTControl_3_2	Matrix M IAV	SYBR	21.9738	249702
IAV_8_ECTControl_3_3	Matrix M IAV	SYBR	22.0183	242796
IAV_8_Blinds_1_1	Matrix M IAV	SYBR	22.595	168730
IAV_8_Blinds_1_2	Matrix M IAV	SYBR	22.4474	185202
IAV_8_Blinds_2_1	Matrix M IAV	SYBR	22.6625	161688
IAV_8_Blinds_2_2	Matrix M IAV	SYBR	22.2993	203343
IAV_8_Blinds_3_1	Matrix M IAV	SYBR	25.068	192745	Slope	-2.937
IAV_8_Blinds_3_2	Matrix M IAV	SYBR	25.3445	155179	y-int	40.59
IAV_8_Blinds_3_3	Matrix M IAV	SYBR	25.1011	187809
IAV_8_BlindsControl_1_1	Matrix M IAV	SYBR	22.4053	190189
IAV_8_BlindsControl_2_1	Matrix M IAV	SYBR	22.3579	195961
IAV_8_BlindsControl_3_1	Matrix M IAV	SYBR	22.8403	144531
IAV_8_BlindsControl_3_2	Matrix M IAV	SYBR	22.8895	140110
IAV_8_BlindsControl_3_3	Matrix M IAV	SYBR	22.8544	143247
IAV_12_ECC_1_1	Matrix M IAV	SYBR	20.243	5.55218e+06	Slope	-3.4059
IAV_12_ECC_2_1	Matrix M IAV	SYBR	20.1716	5.82683e+06	y-int	43.214
IAV_12_ECC_2_2	Matrix M IAV	SYBR	20.1694	5.83559e+06
IAV_12_ECC_2_3	Matrix M IAV	SYBR	20.0691	6.24507e+06
IAV_12_ECC_3_1	Matrix M IAV	SYBR	20.1572	5.88395e+06
IAV_12_ECCControl_1_1	Matrix M IAV	SYBR	19.9016	6.99365e+06
IAV_12_ECCControl_1_2	Matrix M IAV	SYBR	19.7166	7.92568e+06
IAV_12_ECCControl_2_1	Matrix M IAV	SYBR	19.7963	7.51e+06
IAV_12_ECCControl_3_1	Matrix M IAV	SYBR	19.8617	7.18488e+06
IAV_12_ECCControl_3_2	Matrix M IAV	SYBR	19.8698	7.14573e+06
IAV_12_ECCControl_3_3	Matrix M IAV	SYBR	19.8658	7.16502e+06
IAV_12_ECT_1_1	Matrix M IAV	SYBR	20.5558	4.494e+06
IAV_12_ECT_2_1	Matrix M IAV	SYBR	20.696	4.08768e+06
IAV_12_ECT_3_1	Matrix M IAV	SYBR	20.6974	4.08379e+06
IAV_12_ECT_3_2	Matrix M IAV	SYBR	20.5688	4.45473e+06
IAV_12_ECTControl_1_1	Matrix M IAV	SYBR	20.3688	5.09954e+06
IAV_12_ECTControl_1_2	Matrix M IAV	SYBR	20.6848	4.11877e+06
IAV_12_ECTControl_2_1	Matrix M IAV	SYBR	20.3037	5.32897e+06
IAV_12_ECTControl_2_2	Matrix M IAV	SYBR	20.3022	5.33439e+06
IAV_12_ECTControl_2_3	Matrix M IAV	SYBR	20.5331	4.56338e+06
IAV_12_ECTControl_3_1	Matrix M IAV	SYBR	20.4312	4.88901e+06
IAV_12_Blinds_1_1	Matrix M IAV	SYBR	20.2069	5.68947e+06
IAV_12_Blinds_1_2	Matrix M IAV	SYBR	20.169	5.8372e+06
IAV_12_Blinds_1_3	Matrix M IAV	SYBR	20.2625	5.47966e+06
IAV_12_Blinds_2_1	Matrix M IAV	SYBR	20.0737	6.22564e+06
IAV_12_Blinds_2_2	Matrix M IAV	SYBR	20.1597	5.87381e+06
IAV_12_Blinds_2_3	Matrix M IAV	SYBR	20.243	5.55226e+06
IAV_12_Blinds_3_1	Matrix M IAV	SYBR	20.2287	5.60619e+06
IAV_12_Blinds_3_2	Matrix M IAV	SYBR	20.2704	5.45054e+06
IAV_12_Blinds_3_3	Matrix M IAV	SYBR	20.0952	6.13575e+06
IAV_12_BlindsControl_1_1	Matrix M IAV	SYBR	20.106	6.09106e+06
IAV_12_BlindsControl_1_2	Matrix M IAV	SYBR	19.9765	6.64838e+06
IAV_12_BlindsControl_1_3	Matrix M IAV	SYBR	20.031	6.40787e+06
IAV_12_BlindsControl_2_1	Matrix M IAV	SYBR	20.1901	5.75436e+06
IAV_12_BlindsControl_2_2	Matrix M IAV	SYBR	20.158	5.88065e+06
IAV_12_BlindsControl_2_3	Matrix M IAV	SYBR	20.1357	5.97009e+06
IAV_12_BlindsControl_3_1	Matrix M IAV	SYBR	20.1402	5.95192e+06
IAV_12_BlindsControl_3_2	Matrix M IAV	SYBR	20.1957	5.73287e+06
IAV_24_ECC_1_1	Matrix M IAV	SYBR	21.5915	273109	Slope	-3.7539
IAV_24_ECC_1_2	Matrix M IAV	SYBR	21.5974	272135	y-int	41.999
IAV_24_ECC_1_3	Matrix M IAV	SYBR	21.7564	246836
IAV_24_ECC_2_1	Matrix M IAV	SYBR	22.055	205534
IAV_24_ECC_3_1	Matrix M IAV	SYBR	21.6167	268924
IAV_24_ECC_3_2	Matrix M IAV	SYBR	21.6226	267949
IAV_24_ECCControl_1_1	Matrix M IAV	SYBR	20.6647	482205
IAV_24_ECCControl_1_2	Matrix M IAV	SYBR	20.6163	496739
IAV_24_ECCControl_2_1	Matrix M IAV	SYBR	20.6139	497472
IAV_24_ECCControl_3_1	Matrix M IAV	SYBR	20.7093	469200
IAV_24_ECT_1_1	Matrix M IAV	SYBR	20.6511	486255
IAV_24_ECT_1_2	Matrix M IAV	SYBR	20.7599	454870
IAV_24_ECT_2_1	Matrix M IAV	SYBR	24.7719	243109	Slope	-2.937
IAV_24_ECT_3_1	Matrix M IAV	SYBR	24.7142	254366	y-int	40.59
IAV_24_ECTControl_1_1	Matrix M IAV	SYBR	21.3222	322172
IAV_24_ECTControl_1_2	Matrix M IAV	SYBR	21.4034	306517
IAV_24_ECTControl_1_3	Matrix M IAV	SYBR	21.519	285527
IAV_24_ECTControl_2_1	Matrix M IAV	SYBR	24.7719	243109	Slope	-2.937
IAV_24_ECTControl_3_1	Matrix M IAV	SYBR	24.7142	254366	y-int	40.59
IAV_24_Blinds_1_1	Matrix M IAV	SYBR	21.3747	311955
IAV_24_Blinds_1_2	Matrix M IAV	SYBR	21.4042	306368
IAV_24_Blinds_2_1	Matrix M IAV	SYBR	21.249	336961
IAV_24_Blinds_3_1	Matrix M IAV	SYBR	20.8523	429785
IAV_24_BlindsControl_1_1	Matrix M IAV	SYBR	21.1696	353781
IAV_24_BlindsControl_1_2	Matrix M IAV	SYBR	21.2594	334832
IAV_24_BlindsControl_1_3	Matrix M IAV	SYBR	21.1775	352063
IAV_24_BlindsControl_2_1	Matrix M IAV	SYBR	21.1301	362450
IAV_24_BlindsControl_2_2	Matrix M IAV	SYBR	21.2324	340416
IAV_24_BlindsControl_3_1	Matrix M IAV	SYBR	22.5279	153778
IAV_24_BlindsControl_3_2	Matrix M IAV	SYBR	22.5184	154675
IBV_8_ECC_1_1	Matrix M IBV	SYBR	21.1745	1.64002e+08	Slope	-2.725
IBV_8_ECC_2_1	Matrix M IBV	SYBR	21.0151	1.87657e+08	y-int	43.56
IBV_8_ECC_3_1	Matrix M IBV	SYBR	21.1663	1.65152e+08
IBV_8_ECCControl_1_1	Matrix M IBV	SYBR	19.285	8.0957e+08
IBV_8_ECCControl_1_2	Matrix M IBV	SYBR	19.178	8.86166e+08
IBV_8_ECCControl_1_3	Matrix M IBV	SYBR	19.3084	7.93692e+08
IBV_8_ECCControl_2_1	Matrix M IBV	SYBR	19.1912	8.76349e+08
IBV_8_ECCControl_3_1	Matrix M IBV	SYBR	19.2971	8.01318e+08
IBV_8_ECT_1_1	Matrix M IBV	SYBR	19.1774	8.86611e+08
IBV_8_ECT_1_2	Matrix M IBV	SYBR	19.3368	7.74878e+08
IBV_8_ECT_2_1	Matrix M IBV	SYBR	19.5196	6.63978e+08
IBV_8_ECT_2_2	Matrix M IBV	SYBR	19.4578	6.99571e+08
IBV_8_ECT_3_1	Matrix M IBV	SYBR	19.1564	9.02468e+08
IBV_8_ECTControl_1_1	Matrix M IBV	SYBR	18.9913	1.03759e+09
IBV_8_ECTControl_1_2	Matrix M IBV	SYBR	18.9814	1.04635e+09
IBV_8_ECTControl_1_3	Matrix M IBV	SYBR	18.812	1.20735e+09
IBV_8_ECTControl_2_1	Matrix M IBV	SYBR	18.8164	1.20289e+09
IBV_8_ECTControl_2_2	Matrix M IBV	SYBR	18.8009	1.21869e+09
IBV_8_ECTControl_2_3	Matrix M IBV	SYBR	18.6116	1.4301e+09
IBV_8_ECTControl_3_1	Matrix M IBV	SYBR	18.9519	1.07277e+09
IBV_8_Blinds_1_1	Matrix M IBV	SYBR	18.4343	1.66131e+09
IBV_8_Blinds_1_2	Matrix M IBV	SYBR	18.5326	1.52882e+09
IBV_8_Blinds_1_3	Matrix M IBV	SYBR	18.4496	1.63987e+09
IBV_8_Blinds_2_1	Matrix M IBV	SYBR	18.4538	1.63411e+09
IBV_8_Blinds_3_1	Matrix M IBV	SYBR	18.8051	1.21439e+09
IBV_8_Blinds_3_2	Matrix M IBV	SYBR	18.1423	2.12617e+09
IBV_8_BlindsControl_1_1	Matrix M IBV	SYBR	18.6849	1.34423e+09
IBV_8_BlindsControl_2_1	Matrix M IBV	SYBR	18.4091	1.69698e+09
IBV_8_BlindsControl_3_1	Matrix M IBV	SYBR	18.2459	1.94799e+09
IBV_12_ECC_1_1	Matrix M IBV	SYBR	19.5493	6.47551e+08
IBV_12_ECC_2_1	Matrix M IBV	SYBR	19.521	6.63215e+08
IBV_12_ECC_2_2	Matrix M IBV	SYBR	19.4569	7.00118e+08
IBV_12_ECC_2_3	Matrix M IBV	SYBR	19.5557	6.4405e+08
IBV_12_ECC_3_1	Matrix M IBV	SYBR	19.1378	9.16834e+08
IBV_12_ECC_3_2	Matrix M IBV	SYBR	19.5717	6.35388e+08
IBV_12_ECC_3_3	Matrix M IBV	SYBR	19.8853	4.87489e+08
IBV_12_ECCControl_1_1	Matrix M IBV	SYBR	17.8474	2.72781e+09
IBV_12_ECCControl_2_1	Matrix M IBV	SYBR	17.5788	3.42288e+09
IBV_12_ECCControl_2_2	Matrix M IBV	SYBR	18.608	1.43445e+09
IBV_12_ECCControl_2_3	Matrix M IBV	SYBR	18.4841	1.59275e+09
IBV_12_ECCControl_3_1	Matrix M IBV	SYBR	17.918	2.56979e+09
IBV_12_ECCControl_3_2	Matrix M IBV	SYBR	18.1069	2.19077e+09
IBV_12_ECT_1_1	Matrix M IBV	SYBR	19.3468	7.68367e+08
IBV_12_ECT_1_2	Matrix M IBV	SYBR	19.8364	5.08031e+08
IBV_12_ECT_1_3	Matrix M IBV	SYBR	19.7231	5.59092e+08
IBV_12_ECT_2_1	Matrix M IBV	SYBR	19.2454	8.37124e+08
IBV_12_ECT_2_2	Matrix M IBV	SYBR	19.5536	6.45215e+08
IBV_12_ECT_2_3	Matrix M IBV	SYBR	19.3066	7.94931e+08
IBV_12_ECT_3_1	Matrix M IBV	SYBR	18.9497	1.07474e+09
IBV_12_ECT_3_2	Matrix M IBV	SYBR	19.2376	8.42637e+08
IBV_12_ECT_3_3	Matrix M IBV	SYBR	19.0625	9.7705e+08
IBV_12_ECTControl_1_1	Matrix M IBV	SYBR	18.4084	1.69805e+09
IBV_12_ECTControl_1_2	Matrix M IBV	SYBR	18.3291	1.81564e+09
IBV_12_ECTControl_1_3	Matrix M IBV	SYBR	18.4466	1.64412e+09
IBV_12_ECTControl_2_1	Matrix M IBV	SYBR	17.5788	3.42288e+09
IBV_12_ECTControl_2_2	Matrix M IBV	SYBR	18.608	1.43445e+09
IBV_12_ECTControl_2_3	Matrix M IBV	SYBR	18.4841	1.59275e+09
IBV_12_ECTControl_3_1	Matrix M IBV	SYBR	17.918	2.56979e+09
IBV_12_ECTControl_3_2	Matrix M IBV	SYBR	18.1069	2.19077e+09
IBV_12_ECTControl_3_3	Matrix M IBV	SYBR	18.586	1.46143e+09
IBV_12_Blinds_1_1	Matrix M IBV	SYBR	19.0584	9.80429e+08
IBV_12_Blinds_2_1	Matrix M IBV	SYBR	18.801	1.21863e+09
IBV_12_Blinds_2_2	Matrix M IBV	SYBR	18.9686	1.05769e+09
IBV_12_Blinds_3_1	Matrix M IBV	SYBR	18.9884	1.0402e+09
IBV_12_BlindsControl_1_1	Matrix M IBV	SYBR	18.8071	1.21237e+09
IBV_12_BlindsControl_2_1	Matrix M IBV	SYBR	18.7412	1.28179e+09
IBV_12_BlindsControl_2_2	Matrix M IBV	SYBR	18.909	1.11232e+09
IBV_12_BlindsControl_2_3	Matrix M IBV	SYBR	18.9472	1.07702e+09
IBV_12_BlindsControl_3_1	Matrix M IBV	SYBR	19.0426	9.93621e+08
IBV_12_BlindsControl_3_2	Matrix M IBV	SYBR	18.861	1.15838e+09
IBV_24_ECC_1_1	Matrix M IBV	SYBR	21.6652	1.08344e+08
IBV_24_ECC_2_1	Matrix M IBV	SYBR	21.4761	1.27112e+08
IBV_24_ECC_3_1	Matrix M IBV	SYBR	23.4839	2.33006e+07
IBV_24_ECC_3_2	Matrix M IBV	SYBR	23.41	2.48019e+07
IBV_24_ECC_3_3	Matrix M IBV	SYBR	23.4165	2.46677e+07
IBV_24_ECCControl_1_1	Matrix M IBV	SYBR	19.3372	7.7467e+08
IBV_24_ECCControl_1_2	Matrix M IBV	SYBR	19.3479	7.67672e+08
IBV_24_ECCControl_2_1	Matrix M IBV	SYBR	19.4172	7.24031e+08
IBV_24_ECCControl_2_2	Matrix M IBV	SYBR	19.4511	7.03546e+08
IBV_24_ECCControl_3_1	Matrix M IBV	SYBR	19.5464	6.49116e+08
IBV_24_ECT_1_1	Matrix M IBV	SYBR	21.1015	1.74443e+08
IBV_24_ECT_1_2	Matrix M IBV	SYBR	21.3149	1.45654e+08
IBV_24_ECT_1_3	Matrix M IBV	SYBR	21.2429	1.54803e+08
IBV_24_ECT_2_1	Matrix M IBV	SYBR	21.1191	1.71861e+08
IBV_24_ECT_2_2	Matrix M IBV	SYBR	21.2017	1.60281e+08
IBV_24_ECT_2_3	Matrix M IBV	SYBR	21.3702	1.39011e+08
IBV_24_ECT_3_1	Matrix M IBV	SYBR	21.2211	1.57675e+08
IBV_24_ECTControl_1_1	Matrix M IBV	SYBR	18.919	1.10298e+09
IBV_24_ECTControl_1_2	Matrix M IBV	SYBR	18.9295	1.09328e+09
IBV_24_ECTControl_1_3	Matrix M IBV	SYBR	19.0061	1.0247e+09
IBV_24_ECTControl_2_1	Matrix M IBV	SYBR	19.4201	7.22229e+08
IBV_24_ECTControl_2_2	Matrix M IBV	SYBR	19.4057	7.31088e+08
IBV_24_ECTControl_2_3	Matrix M IBV	SYBR	19.3494	7.66667e+08
IBV_24_ECTControl_3_1	Matrix M IBV	SYBR	19.641	5.9927e+08
IBV_24_ECTControl_3_2	Matrix M IBV	SYBR	19.735	5.53509e+08
IBV_24_ECTControl_3_3	Matrix M IBV	SYBR	19.7138	5.6349e+08
IBV_24_Blinds_1_1	Matrix M IBV	SYBR	18.5694	1.48202e+09
IBV_24_Blinds_2_1	Matrix M IBV	SYBR	18.5898	1.45673e+09
IBV_24_Blinds_2_2	Matrix M IBV	SYBR	18.5502	1.50632e+09
IBV_24_Blinds_3_1	Matrix M IBV	SYBR	18.5932	1.4526e+09
IBV_24_Blinds_3_2	Matrix M IBV	SYBR	18.5454	1.51242e+09
IBV_24_BlindsControl_1_1	Matrix M IBV	SYBR	18.8084	1.21106e+09
IBV_24_BlindsControl_1_2	Matrix M IBV	SYBR	18.7066	1.31982e+09
IBV_24_BlindsControl_1_3	Matrix M IBV	SYBR	18.5956	1.44962e+09
IBV_24_BlindsControl_2_1	Matrix M IBV	SYBR	18.6525	1.3815e+09
IBV_24_BlindsControl_2_2	Matrix M IBV	SYBR	18.6341	1.40315e+09
IBV_24_BlindsControl_2_3	Matrix M IBV	SYBR	18.603	1.44059e+09
IBV_24_BlindsControl_3_1	Matrix M IBV	SYBR	18.6241	1.41505e+09
IBV_24_BlindsControl_3_2	Matrix M IBV	SYBR	18.4436	1.6483e+09
IBV_24_BlindsControl_3_3	Matrix M IBV	SYBR	18.5085	1.56032e+09

## Sheet: Sample-Averaged
Sample	Target	Dye	Cq	Cq Control	Copy nb/uL	Copy ng/uL Control	Percentage Reduction Compared to Control
IAV_8_ECC_1	Matrix M IAV	SYBR	22.1857	22.1316	218445	226036	-3.35853
IAV_8_ECC_2	Matrix M IAV	SYBR	22.1857	21.9945	219045	246805	-11.2477
IAV_8_ECC_3	Matrix M IAV	SYBR	22.2344	22.026	211838	241613	-12.3234
IAV_8_ECT_1	Matrix M IAV	SYBR	21.9946	21.8111	246851	276709	-10.7902
IAV_8_ECT_2	Matrix M IAV	SYBR	21.9709	21.7264	250655	291889	-14.1265
IAV_8_ECT_3	Matrix M IAV	SYBR	21.9798	21.9728	248753	249933	-0.472097
IAV_8_Blinds_1	Matrix M IAV	SYBR	22.5212	22.4053	176966	190189	-6.95238
IAV_8_Blinds_2	Matrix M IAV	SYBR	22.4809	22.3579	182516	195961	-6.86113
IAV_8_Blinds_3	Matrix M IAV	SYBR	25.1712	22.8614	178578	192175	-7.07535
IAV_12_ECC_1	Matrix M IAV	SYBR	20.243	19.8091	5.55218e+06	7.45967e+06	-25.5706
IAV_12_ECC_2	Matrix M IAV	SYBR	20.1367	19.7963	5.96916e+06	7.51e+06	-20.5171
IAV_12_ECC_3	Matrix M IAV	SYBR	20.1572	19.8658	5.88395e+06	7.16521e+06	-17.8816
IAV_12_ECT_1	Matrix M IAV	SYBR	20.5558	20.5268	4.494e+06	4.60916e+06	-2.49847
IAV_12_ECT_2	Matrix M IAV	SYBR	20.696	20.3797	4.38768e+06	5.07558e+06	-13.5531
IAV_12_ECT_3	Matrix M IAV	SYBR	20.6331	20.4312	4.36926e+06	4.88901e+06	-10.631
IAV_12_Blinds_1	Matrix M IAV	SYBR	20.2128	20.0378	5.66878e+06	6.38244e+06	-11.1816
IAV_12_Blinds_2	Matrix M IAV	SYBR	20.1588	20.1613	5.8839e+06	5.86836e+06	0.264746
IAV_12_Blinds_3	Matrix M IAV	SYBR	20.1981	20.1679	5.73083e+06	5.8424e+06	-1.90967
IAV_24_ECC_1	Matrix M IAV	SYBR	21.6484	20.6405	264027	489472	-46.0588
IAV_24_ECC_2	Matrix M IAV	SYBR	22.055	20.6139	205534	497472	-58.6844
IAV_24_ECC_3	Matrix M IAV	SYBR	21.6197	20.7093	268436	469200	-42.7884
IAV_24_ECT_1	Matrix M IAV	SYBR	20.7055	21.3222	470562	552040	-14.7593
IAV_24_ECT_2	Matrix M IAV	SYBR	24.7719	24.3849	243109	329286	-26.1708
IAV_24_ECT_3	Matrix M IAV	SYBR	24.7142	24.4932	254366	302485	-15.9081
IAV_24_Blinds_1	Matrix M IAV	SYBR	21.3895	21.2022	309162	346892	-10.8767
IAV_24_Blinds_2	Matrix M IAV	SYBR	21.249	21.1813	336961	351433	-4.11805
IAV_24_Blinds_3	Matrix M IAV	SYBR	20.8523	22.5232	318428	343317	-7.24944
IBV_8_ECC_1	Matrix M IBV	SYBR	21.1745	19.2572	1.64002e+08	8.29809e+08	-80.2361
IBV_8_ECC_2	Matrix M IBV	SYBR	21.0151	19.1912	1.87657e+08	8.76349e+08	-78.5866
IBV_8_ECC_3	Matrix M IBV	SYBR	21.1663	19.2971	1.65152e+08	8.41444e+08	-80.3728
IBV_8_ECT_1	Matrix M IBV	SYBR	19.2571	18.9282	8.30745e+08	1.0971e+09	-24.2779
IBV_8_ECT_2	Matrix M IBV	SYBR	19.4887	18.743	6.81775e+08	1.28389e+09	-46.8979
IBV_8_ECT_3	Matrix M IBV	SYBR	19.1564	18.9519	9.02468e+08	1.1905e+09	-24.1939
IBV_8_Blinds_1	Matrix M IBV	SYBR	18.4722	18.6849	1.61e+09	1.76482e+09	-8.7728
IBV_8_Blinds_2	Matrix M IBV	SYBR	18.4538	18.4091	1.63411e+09	1.69698e+09	-3.70465
IBV_8_Blinds_3	Matrix M IBV	SYBR	18.4737	18.2459	1.67028e+09	1.94799e+09	-14.2561
IBV_12_ECC_1	Matrix M IBV	SYBR	19.5493	17.8474	6.47551e+08	2.72781e+09	-76.2611
IBV_12_ECC_2	Matrix M IBV	SYBR	19.5383	17.5788	6.53633e+08	3.42288e+09	-80.904
IBV_12_ECC_3	Matrix M IBV	SYBR	19.5717	18.0125	6.35388e+08	2.38028e+09	-73.3062
IBV_12_ECT_1	Matrix M IBV	SYBR	19.6355	18.3947	6.1183e+08	1.71927e+09	-64.4134
IBV_12_ECT_2	Matrix M IBV	SYBR	19.3685	18.2237	7.5909e+08	2.15002e+09	-64.6939
IBV_12_ECT_3	Matrix M IBV	SYBR	19.0833	18.2036	9.64808e+08	2.07399e+09	-53.4807
IBV_12_Blinds_1	Matrix M IBV	SYBR	19.0584	18.8071	9.80429e+08	1.21237e+09	-19.1312
IBV_12_Blinds_2	Matrix M IBV	SYBR	18.8848	18.8658	1.13816e+09	1.15704e+09	-1.63187
IBV_12_Blinds_3	Matrix M IBV	SYBR	18.9884	18.9518	1.0402e+09	1.076e+09	-3.32661
IBV_24_ECC_1	Matrix M IBV	SYBR	21.6652	19.3425	1.08344e+08	7.71171e+08	-85.9508
IBV_24_ECC_2	Matrix M IBV	SYBR	21.4761	19.4341	1.27112e+08	7.13789e+08	-82.1919
IBV_24_ECC_3	Matrix M IBV	SYBR	23.4368	19.5464	2.42567e+07	6.49116e+08	-96.2631
IBV_24_ECT_1	Matrix M IBV	SYBR	21.2198	18.9515	1.583e+08	1.07365e+09	-85.256
IBV_24_ECT_2	Matrix M IBV	SYBR	21.2303	19.3917	1.57051e+08	7.39995e+08	-78.7768
IBV_24_ECT_3	Matrix M IBV	SYBR	21.2211	19.6966	1.57675e+08	5.7209e+08	-72.4387
IBV_24_Blinds_1	Matrix M IBV	SYBR	18.5694	18.7035	1.48202e+09	1.32683e+09	11.6958
IBV_24_Blinds_2	Matrix M IBV	SYBR	18.57	18.6299	1.48153e+09	1.40841e+09	5.19111
IBV_24_Blinds_3	Matrix M IBV	SYBR	18.5693	18.5254	1.48251e+09	1.54122e+09	-3.80963
