# Supplementary material for: Photoinactivation of influenza viruses by modulated indoor daylight spectrum and intensity
Source: Appl Environ Microbiol. 2025 Oct 2;91(10):e00973-25. doi: 10.1128/aem.00973-25 (PMC12542662; doi:10.1128/aem.00973-25)
Supplement: Data S2 — Raw data and analysis of log(TCID50/mL) of influenza viruses detected by TCID50 assay. [file aem.00973-25-s0002.xlsx]

## Sheet: Sheet1
Sample	Wells Infected	Replicates	Dilution	TCID50/mL	log(TCID50/mL)
IAV_8_ECC_1	10	4	0.5	2000	3.30103
IAV_8_ECC_2	10	3	0.5	13625.8	4.13436
IAV_8_ECC_3	11	4	0.5	3556.56	3.55103
IAV_8_ECCControl_1	27	4	0.5	3.55656e+07	7.55103
IAV_8_ECCControl_2	28	4	0.5	6.32456e+07	7.80103
IAV_8_ECCControl_3	27	4	0.5	3.55656e+07	7.55103
IAV_8_ECT_1	23	4	0.5	3.55656e+06	6.55103
IAV_8_ECT_2	24	4	0.5	6.32456e+06	6.80103
IAV_8_ECT_3	20	4	0.5	632456	5.80103
IAV_8_ECTControl_1	27	4	0.5	3.55656e+07	7.55103
IAV_8_ECTControl_2	27	4	0.5	3.55656e+07	7.55103
IAV_8_ECTControl_3	19	3	0.5	1.36258e+07	7.13436
IAV_8_Blinds_1	25	4	0.5	1.12468e+07	7.05103
IAV_8_Blinds_2	25	4	0.5	1.12468e+07	7.05103
IAV_8_Blinds_3	26	4	0.5	2e+07	7.30103
IAV_12_ECC_1	ND	4	0.5	0	0
IAV_12_ECC_2	ND	4	0.5	0	0
IAV_12_ECC_3	ND	4	0.5	0	0
IAV_12_ECCControl_1	28	4	0.5	6.32456e+07	7.80103
IAV_12_ECCControl_2	27	4	0.5	3.55656e+07	7.55103
IAV_12_ECCControl_3	21	3	0.5	6.32456e+07	7.80103
IAV_12_ECT_1	23	4	0.5	3.55656e+06	6.55103
IAV_12_ECT_2	24	4	0.5	6.32456e+06	6.80103
IAV_12_ECT_3	22	4	0.5	2e+06	6.30103
IAV_12_ECTControl_1	28	4	0.5	6.32456e+07	7.80103
IAV_12_ECTControl_2	27	4	0.5	3.55656e+07	7.55103
IAV_12_ECTControl_3	20	3	0.5	2.9356e+07	7.4677
IAV_12_Blinds_1	26	4	0.5	2e+07	7.30103
IAV_12_Blinds_2	25	4	0.5	1.12468e+07	7.05103
IAV_12_Blinds_3	28	4	0.5	6.32456e+07	7.80103
IAV_12_BlindsControl_1	25	4	0.5	1.12468e+07	7.05103
IAV_12_BlindsControl_2	28	4	0.5	6.32456e+07	7.80103
IAV_12_BlindsControl_3	26	4	0.5	2e+07	7.30103
IAV_24_ECC_1	ND	4	0.5	0	0
IAV_24_ECC_2	ND	4	0.5	0	0
IAV_24_ECC_3	ND	4	0.5	0	0
IAV_24_ECCControl_1	26	4	0.5	2e+07	7.30103
IAV_24_ECCControl_2	28	4	0.5	6.32456e+07	7.80103
IAV_24_ECCControl_3	19	3	0.5	1.36258e+07	7.13436
IAV_24_ECT_1	16	4	0.5	63245.6	4.80103
IAV_24_ECT_2	16	4	0.5	63245.6	4.80103
IAV_24_ECT_3	16	4	0.5	63245.6	4.80103
IAV_24_ECTControl_1	27	4	0.5	3.55656e+07	7.55103
IAV_24_ECTControl_2	27	4	0.5	3.55656e+07	7.55103
IAV_24_ECTControl_3	20	3	0.5	2.9356e+07	7.4677
IAV_24_Blinds_1	18	4	0.5	200000	5.30103
IAV_24_Blinds_2	19	4	0.5	355656	5.55103
IAV_24_Blinds_3	18	4	0.5	200000	5.30103
IAV_24_BlindsControl_1	26	4	0.5	2e+07	7.30103
IAV_24_BlindsControl_2	27	4	0.5	3.55656e+07	7.55103
IBV_8_ECC_1	5	4	0.5	112.468	2.05103
IBV_8_ECC_2	4	4	0.5	63.2456	1.80103
IBV_8_ECC_3	4	4	0.5	63.2456	1.80103
IBV_8_ECCControl_1	26	4	0.5	2e+07	7.30103
IBV_8_ECCControl_2	25	4	0.5	1.12468e+07	7.05103
IBV_8_ECCControl_3	26	4	0.5	2e+07	7.30103
IBV_8_ECT_1	11	4	0.5	3556.56	3.55103
IBV_8_ECT_2	9	4	0.5	1124.68	3.05103
IBV_8_ECT_3	8	4	0.5	632.456	2.80103
IBV_8_ECTControl_1	26	4	0.5	2e+07	7.30103
IBV_8_ECTControl_2	26	4	0.5	2e+07	7.30103
IBV_8_ECTControl_3	26	4	0.5	2e+07	7.30103
IBV_8_Blinds_1	20	4	0.5	632456	5.80103
IBV_8_Blinds_2	20	4	0.5	632456	5.80103
IBV_8_Blinds_3	18	4	0.5	200000	5.30103
IBV_8_BlindsControl_1	27	4	0.5	3.55656e+07	7.55103
IBV_8_BlindsControl_2	27	4	0.5	3.55656e+07	7.55103
IBV_8_BlindsControl_3	19	3	0.5	1.36258e+07	7.13436
IBV_12_ECC_1	ND	4	0.5	0	0
IBV_12_ECC_2	ND	4	0.5	0	0
IBV_12_ECC_3	ND	4	0.5	0	0
IBV_12_ECCControl_1	25	4	0.5	1.12468e+07	7.05103
IBV_12_ECCControl_2	25	4	0.5	1.12468e+07	7.05103
IBV_12_ECCControl_3	20	3	0.5	2.9356e+07	7.4677
IBV_12_ECT_1	ND	4	0.5	0	0
IBV_12_ECT_2	ND	4	0.5	0	0
IBV_12_ECT_3	ND	4	0.5	0	0
IBV_12_ECTControl_1	23	4	0.5	3.55656e+06	6.55103
IBV_12_ECTControl_2	25	4	0.5	1.12468e+07	7.05103
IBV_12_ECTControl_3	26	4	0.5	2e+07	7.30103
IBV_12_Blinds_1	9	4	0.5	1124.68	3.05103
IBV_12_Blinds_2	11	4	0.5	3556.56	3.55103
IBV_12_Blinds_3	13	4	0.5	11246.8	4.05103
IBV_12_BlindsControl_1	25	4	0.5	1.12468e+07	7.05103
IBV_12_BlindsControl_2	25	4	0.5	1.12468e+07	7.05103
IBV_12_BlindsControl_3	20	3	0.5	2.9356e+07	7.4677
IBV_24_ECC_1	ND	4	0.5	0	0
IBV_24_ECC_2	ND	4	0.5	0	0
IBV_24_ECC_3	ND	4	0.5	0	0
IBV_24_ECCControl_1	27	4	0.5	3.55656e+07	7.55103
IBV_24_ECCControl_2	28	4	0.5	6.32456e+07	7.80103
IBV_24_ECCControl_3	21	3	0.5	6.32456e+07	7.80103
IBV_24_ECT_1	ND	4	0.5	0	0
IBV_24_ECT_2	ND	4	0.5	0	0
IBV_24_ECT_3	ND	4	0.5	0	0
IBV_24_ECTControl_1	25	4	0.5	1.12468e+07	7.05103
IBV_24_ECTControl_2	26	4	0.5	2e+07	7.30103
IBV_24_ECTControl_3	19	3	0.5	1.36258e+07	7.13436
IBV_24_Blinds_1	ND	4	0.5	0	0
IBV_24_Blinds_2	ND	4	0.5	0	0
IBV_24_Blinds_3	ND	4	0.5	0	0
IBV_24_BlindsControl_1	26	4	0.5	2e+07	7.30103
IBV_24_BlindsControl_2	26	4	0.5	2e+07	7.30103
IBV_24_BlindsControl_3	20	3	0.5	2.9356e+07	7.4677
