# Supplementary material for: Photoinactivation of influenza viruses by modulated indoor daylight spectrum and intensity
Source: Appl Environ Microbiol. 2025 Oct 2;91(10):e00973-25. doi: 10.1128/aem.00973-25 (PMC12542662; doi:10.1128/aem.00973-25)
Supplement: Data S3 — Raw data and analysis of PFU/mL of MS2 detected by plaque assay. [file aem.00973-25-s0003.xlsx]

## Sheet: Sheet1
Sample	PFU/mL	Percentage Reduction Compared to Control
MS2_12_ECC_1	830	-28.1385
MS2_12_ECC_2	952.5	-17.5325
MS2_12_ECC_3	710	-38.5281
MS2_12_ECT_1	1022.5	-11.4719
MS2_12_ECT_2	1095	-5.19481
MS2_12_ECT_3	1132.5	-1.94805
MS2_12_ECB_1	750	-35.0649
MS2_12_ECB_2	840	-27.2727
MS2_12_ECB_3	990	-14.2857
MS2_24_ECC_1	100	-86.7841
MS2_24_ECC_2	0	-100
MS2_24_ECC_3	80	-89.4273
MS2_24_ECT_1	510	-32.5991
MS2_24_ECT_2	690	-8.81057
MS2_24_ECT_3	732.5	-3.19383
MS2_24_ECB_1	980	29.5154
MS2_24_ECB_2	655	-13.4361
MS2_24_ECB_3	640	-15.4185
MS2_48_ECC_1	30	-95.1936
MS2_48_ECC_2	80	-87.1829
MS2_48_ECC_3	100	-83.9786
MS2_48_ECT_1	290	-53.5381
MS2_48_ECT_2	210	-66.3551
MS2_48_ECT_3	360	-42.3231
MS2_48_ECB_1	530	-15.0868
MS2_48_ECB_2	595	-4.6729
MS2_48_ECB_3	747.5	19.7597
Sample	PFU/mL	Average
MS2_12_Control_1	1090	1155
MS2_12_Control_2	1210
MS2_12_Control_3	1165
MS2_24_Control_1	650	756.667
MS2_24_Control_2	640
MS2_24_Control_3	980
MS2_48_Control_1	530	624.167
MS2_48_Control_2	595
MS2_48_Control_3	747.5
